# Supplementary material for: Current Trends and Future Opportunities of AI-Based Analysis in Mesenchymal Stem Cell Imaging: A Scoping Review
Source: J Imaging. 2025 Oct 18;11(10):371. doi: 10.3390/jimaging11100371 (PMC12564989; doi:10.3390/jimaging11100371)
Supplement: Supplementary file 1 [file jimaging-11-00371-s001.zip]

Archive with 2 entries (2 files):
- S1_Searching strategy.pdf
- S2_Extracted data.pdf
